# Supplementary material for: Seven Years of Monitoring Susceptibility to Cry1Ab and Cry1F in Asian Corn Borer
Source: Toxins (Basel). 2023 Feb 7;15(2):137. doi: 10.3390/toxins15020137 (PMC9967349; doi:10.3390/toxins15020137)
Supplement: Supplementary file 1 [file toxins-15-00137-s001.zip]

Archive with 1 entries (1 files):
- toxins-2155182-supplementary.pdf
